# Supplementary material for: Functional chloroplasts in metazoan cells - a unique evolutionary strategy in animal life
Source: Front Zool. 2009 Dec 1;6:28. doi: 10.1186/1742-9994-6-28 (PMC2790442; doi:10.1186/1742-9994-6-28)
Supplement: Additional file 1 — Accession numbers of sequences and how they were concatenated. Only 1st and 2nd position of coxI were used. id - sequence is from same specimen. [file 1742-9994-6-28-S1.XLS]

## Sheet: Additional file 1
Additional file 1
Accession numbers of sequences and how they were concatenated.
Classification, accession numbers of sequences, origin of samples of new produced sequences. Sequences of different genes gained from one individual are marked with id.
Oxynoacea: shelled Sacoglossa
Plakobranchoidea: non-shelled Sacoglossa, mainly with parapodia
Limapontioidea: non-shelled Sacoglossa with cerata
				Species		Accession number (Genbank)									Sequence name
					Author	28S rDNA	origin	16S rDNA	origin	coxI	origin	28S rDNA	16S rDNA	coxI
				Cylindrobulla beauii	P. Fischer, 1857	EF489371		EU140897		GQ996665	USA: Florida: Miami		id	id	Cylindrobulla beauii
Oxynoacea
			Volvatella		Pease, 1860
				Volvatella viridis	Hamatani, 1976	GQ996604	Australia: Lizard Island: South Island	EU140890		GQ996664	Australia: Lizard Island: South Island	id	id	id	Volvatella viridis
			Julia		Gould, 1862
				Julia exquisita	Gould, 1862	GQ996653	Australia: Lizard Island: South Island	EU140895		GQ996661	Australia: Lizard Island: South Island	id	id	id	Julia exquisita
			Tamanovalva		Kawaguti & Baba, 1959
				Tamanovalva limax	Kawaguti & Baba, 1959	GQ996605	Australia: Lizard Island: Casuarina Beach	EU140896		GQ996666	Australia: Lizard Island: Casuarina Beach	id	id	id	Tamanovalva limax
			Lobiger		Krohn, 1847
				Lobiger viridis	Pease, 1863	GQ996654	Spain: Mataro: Baretta del Abre	EU140892		-		id	id	-	Lobiger viridis 1
				Lobiger viridis	Pease, 1863	GQ996655	Australia: Lizard Island: Coconut Bach	EU140894		-		id	id	-	Lobiger viridis 2
			Oxynoe		Rafinesque, 1819
				Oxynoe antillarum	Mörch, 1863	GQ996606	USA: Florida: Big Pine Key	DQ480217		GU191071	Panama: Bocas del Toro				Oxynoe antillarum
				Oxynoe viridis	(Pease, 1861)	GQ996607	Australia: Lizard Island: South Island	EU140891		GQ996656	Australia: Lizard Island: South Island	id	id	id	Oxynoe viridis
Plakobranchacea
	Plakobranchoidea
		Plakobranchidae			Gray, 1840
			Bosellia		Trinchese, 1891
				Bosellia mimetica	Trinchese, 1890	GQ996608	France: Banyuls-sur-Mer	EU140872		GQ996657	France: Banyuls-sur-Mer	id		id	Bosellia mimetica
				Bosellia spec.		GU191031	Australia: Point Cartright	GU191040	Australia: Point Cartright	GU191066	Australia: Point Cartright	id	id	id	Bosellia spec.
			Elysia		Risso, 1818
				Elysia amakusana	Baba, 1955	GQ996621	Australia: Lizard Island	EU140851		GQ996686	Australia: Lizard Island	id	id	id	Elysia amakusana
				Elysia bennettae	Thompson, 1973	GQ996637	Samoa: Upolu Island: Apia: Harbor	EU140868		GQ996675	Samoa: Upolu Island: Apia: Harbor	id	id	id	Elysia bennettae
				Elysia chlorotica	Gould, 1870	GU191035	USA: Massachusetts: Martha’s Vineyard	GU191054	USA: Massachusetts: Martha’s Vineyard	GU191073	USA: Massachusetts: Martha’s Vineyard	id	id	id	Elysia chlorotica
				Elysia cornigera	Nuttall, 1989	GQ996624	USA: Florida:Summerland Key, Henry Street	GU191055	Jamaica: Discovery Bay	GU191068	Jamaica: Discovery Bay		id	id	Elysia cornigera
				Elysia crispata	Mörch, 1863	GQ996634	USA: Florida: Summerland Key	DQ480199		DQ471225					Elysia crispata 1
				Elysia crispata	Mörch, 1863	GQ996635	USA: Florida: Summerland Key	DQ781367		DQ471224					Elysia crispata 2
				Elysia macnaei	Ev. Marcus, 1980	GQ996628	Indonesia: NW-Sulawesi: Bunaken National-Park: Gangga Id	EU140854		GQ996689	Indonesia: NW-Sulawesi: Bunaken National-Park: Gangga Id	id	id	id	Elysia macnaei
				Elysia marcusi	(Ev. Marcus, 1972)	GQ996641	USA: Florida: Summerland Key	GU191056	Jamaica: Discovery Bay	GU191067	Jamaica: Discovery Bay		id	id	Elysia marcusi
				Elysia obtusa	Baba, 1938	GQ996627	Samoa: Savaii Island: Vaisala lagoon	EU140860		GQ996685	Samoa: Savaii Island: Vaisala lagoon	id	id	id	Elysia obtusa
				Elysia ornata	(Pease, 1860)	GQ996622	Australia: Lizard Island	EU140848		GQ996688	Australia: Lizard Island	id	id	id	Elysia ornata 1
				Elysia ornata	(Pease, 1860)	GQ996623	Australia: Lizard Island: North Point	EU140850		GQ996687	Australia: Lizard Island: North Point	id	id	id	Elysia ornata 2
				Elysia papillosa	Verrill, 1901	GU191033	Bahamas: Sweetings Cay	GU191049	Bahamas: Sweetings Cay	GU191070	Bahamas: Sweetings Cay	id	id		Elysia papillosa
				Elysia patina	Ev. Marcus, 1980	GQ996642	USA: Florida:Summerland Key, Henry Street	GU191048	USA: Florida: Tampa Bay	GU191069	USA: Florida: Tampa Bay		id	id	Elysia patina
				Elysia pratensis	Ortea & Espinosa, 1996	GQ996631	USA: Florida: Summerland Key	DQ480162		DQ471258					Elysia pratensis
				Elysia pusilla	(Bergh, 1872)	GQ996639	Maledives	EU140864		GQ996674	Maledives	id	id	id	Elysia pusilla
				Elysia serca	Marcus, 1955	GQ996640	Venezuela: Isla de Margarita	DQ480192		DQ471244					Elysia serca
				Elysia stylifera	(Jensen, 1997)	GU191032	Australia: Point Cartright	GU191046	Australia: Point Cartright	GU191057	Australia: Point Cartright	id	id	id	Elysia stylifera
				Elysia subornata	Verrill, 1901	GQ996632	Florida: Summerland Key/Mote Canal	DQ480165		DQ781351					Elysia subornata
				Elysia timida	Risso, 1818	GQ996625	France: Banyuls-sur-Mer: le troc	EU140859		GQ996672	Spain: near Tossa de Mar		id	id	Elysia timida 1
				Elysia timida	Risso, 1818	GQ996626	France: Banyuls-sur-Mer	EU140858		GQ996673	Spain: Roses		id	id	Elysia timida 2
				Elysia tomentosa	Jensen, 1997	GQ996633	Australia: Lizard Island	EU140853		GQ996692	Australia: Lizard Island	id	id	id	Elysia tomentosa
				Elysia tuca	Marcus & Marcus, 1967	GQ996638	Panama: Bocas del Toro: Isla Colon	DQ480186		DQ471251					Elysia tuca
				Elysia viridis	(Montagu, 1804)	GQ996636	France: Banyuls-sur-Mer	EU140863		GQ996668	France: Banyuls-sur-Mer	id	id	id	Elysia viridis 1
				Elysia viridis	(Montagu, 1804)	AY427462		EU140861		GQ996669	France: Roscoff		id	id	Elysia viridis 2
				Elysia zuleicae	Ortea-Rato & Espinosa, 2002	GQ996643	USA: Florida: Sugarloaf Key	GU191047	Bahamas: San Salvador	GU191075	USA: Florida: Keys				Elysia zuleicae
				Elysia spec. 1 (Wägele et al. 2006)		GQ996629	Australia: Lizard Island	EU140856		GQ996690	Australia: Lizard Island	id	id	id	Elysia spec. 1
				Elysia spec. 5		GQ996630	Australia: Lizard Island: South Island	EU140855		GQ996691	Australia: Lizard Island: South Island	id	id	id	Elysia spec. 5
			Plakobranchus		van Hasselt, 1824
				Plakobranchus ocellatus	van Hasselt, 1824	GQ996619	Australia: Lizard Island	EU140876		GQ996679	Australia: Lizard Island	id	id		Plakobranchus ocellatus 1
				Plakobranchus ocellatus	van Hasselt, 1824	AY427459		EU140875		GQ996680	Australia: Lizard Island				Plakobranchus ocellatus 2
			Thuridilla		Bergh, 1872
				Thuridilla albopustulosa	Gosliner, 1995	GQ996652	Indonesia: NW-Sulawesi: Bunaken Nationalpark: S-Siladen	EU140889		-		id	id	-	Thuridilla albopustulosa
				Thuridilla bayeri	(Marcus, 1965)	GQ996609	Indonesia: NW-Sulawesi: Bunaken Nationalpark: S-Siladen	EU140886		GQ996683	Indonesia: NW-Sulawesi: Bunaken Nationalpark: S-Siladen	id	id	id	Thuridilla bayeri 1
				Thuridilla bayeri	(Marcus, 1965)	AY427461		DQ480207		DQ471278					Thuridilla bayeri 2
				Thuridilla carlsoni	Gosliner, 1995	GQ996614	Australia: Lizard Island: Casuarina Beach	EU140877		GQ996681	Australia: Lizard Island: Casuarina Beach	id		id	Thuridilla carlsoni
				Thuridilla gracilis	(Risbec, 1928)	GQ996610	Australia: Lizard Island	EU140883		GQ996684	Australia: Lizard Island	id	id	id	Thuridilla gracilis
				Thuridilla hoffae	Gosliner, 1995	GQ996618	Samoa: Savaii Island: Vaisala lagoon	EU140880		GQ996670	Samoa: Savaii Island: Vaisala lagoon	id	id	id	Thuridilla hoffae
				Thuridilla hopei	(Verany, 1853)	GQ996612	Italy: Isola del Giglio: Campese	EU140882		GQ996677	Spain: Mataro: Baretta del Abre		id	id	Thuridilla hopei 1
				Thuridilla hopei	(Verany, 1853)	GQ996613	Italy: Isola del Giglio: Cala del Corvo, 30m	EU140881		GQ996678	Spain: Blanes: Cala St Francesc				Thuridilla hopei 2
				Thuridilla kathae	Gosliner, 1995	GQ996615	Australia: Lizard Island	EU140879		GQ996676	Australia: Lizard Island	id	id	id	Thuridilla kathae
				Thuridilla lineolata	(Bergh, 1905)	GQ996611	Indonesia: Sulawesi	EU140887		GQ996682	Indonesia: Sulawesi	id	id	id	Thuridilla lineolata
	Limapontioidea
		Polybranchiidae			O'Donoghue, 1929
			Caliphylla		A. Costa, 1867
				Caliphylla mediterranea	(A. Costa, 1867)	GU191020	Netherlands: Netherlands Antilles: Curaҫao	GU191041	Netherlands: Netherlands Antilles: Curaҫao	-		id	id	-	Caliphylla mediterranea
			Cyerce		Bergh, 1871
				Cyerce antillensis	Engel, 1927	GQ996648	Portugal: Azores	EU140841		GU191072	Panama: Bocas del Toro	id	id		Cyerce antillensis
				Cyerce nigricans	(Pease, 1866)	GQ996644	Australia: Lizard Island	EU140843		GQ996658	Australia: Lizard Island	id	id	id	Cyerce nigricans
				Cyerce spec. 2 (Wägele et al. 2006)		GQ996645	Australia: Lizard Island	EU140844		GQ996659	Australia: Lizard Island	id	id	id	Cyerce spec. 2
			Mourgona		Marcus & Marcus, 1970
				Mourgona osumi	Hamatani, 1994	GQ996646	Australia: Lizard Island: North Point	EU140847		GQ996667	Australia: Lizard Island: North Point	id	id	id	Mourgona osumi
			Polybranchia		Pease, 1860
				Polybranchia cf. orientalis	(Kelaart, 1858)	GQ996647	Australia: Lizard Island	EU140846		GQ996671	Australia: Lizard Island	id	id	id	Polybranchia orientalis
				Polybranchia viridis	(Deshayes, 1857)	GU191027	Netherlands: Netherlands Antilles: Curaҫao	GU191052	Netherlands: Netherlands Antilles: Curaҫao	-		id	id	-	Polybranchia viridis
		Hermaeidae			H. & A. Adams, 1854
			Aplysiopsis		Deshayes, 1839-53
				Aplysiopsis enteromorphae	(Cockerell & Eliot, 1905)	GU191034	USA: California: San Diego	GU191053	USA: California: San Diego	GU191059	USA: California: San Diego	id	id	id	Aplysiopsis enteromorphae
			Hermaea		Lovén, 1844
				Hermaea bifida	(Montagu, 1815)	GU191026	Ireland: Lough Hyne	GU191043	Ireland: Lough Hyne	-		id	id	-	Hermaea bifida
				Hermaea cruciata	Gould, 1870	GU191025	Bahamas: San Salvador	GU191042	Bahamas: San Salvador	GU191058	Bahamas: San Salvador	id	id	id	Hermaea cruciata
		Costasiellidae			Clark, 1984
			Costasiella		Pruvot-Fol, 1951
				Costasiella cf. kuroshimae	Ichikawa, 1993	GQ996650	Australia: Lizard Island: Casuarina Beach	DQ480215		DQ471252					Costasiella cf. kuroshimae
				Costasiella nonatoi	Marcus & Marcus, 1960	GQ996649	USA: Florida: Summerland Key/Mote Key	GU191037	Jamaica: Discovery Bay	GU191065	Panama: Bocas del Toro				Costasiella nonatoi
				Costasiella ocellifera	(Simroth, 1895)	GQ996651	USA: Florida: Cudjoe	DQ480216		DQ471253					Costasiella ocellifera
		Limapontiidae			Gray, 1847
			Alderia		Allman, 1846
				Alderia modesta	(Lovén, 1844)	GU191030	USA: Alaska: Kodiak Island	DQ364417	USA: Oregon: Coos Bay	DQ364309	USA: California: Bodega Bay				Alderia modesta
				Alderia willowi	Krug, Ellingson, Burton & Valdés, 2007	GU191036	USA: California: Newport Bay	DQ364419	USA: California: Los Angeles: Harbor	GU191074	USA: California: Newport Bay				Alderia willowi
			Ercolania		Trinchese, 1872
				Ercolania boodleae	(Baba, 1938)	GU191021	Japan	GU191050	Japan	-		id	id	-	Ercolania boodleae
				Ercolania felina	(Hutton, 1882)	GU191022	New Zealand: Auckland	GU191038	New Zealand: Auckland	GU191060	New Zealand: Auckland	id	id	id	Ercolania felina
				Ercolania fuscata	(Gould, 1870)	GU191023	Bermuda	GU191039	Bermuda	GU191061	Bermuda	id	id	id	Ercolania fuscata
				Ercolania kencolesi	Grzymbowski, Stemmer & Wägele 2007	GQ996620	Australia: Lizard Island: Casuarina Beach	EU140840		GQ996660	Australia: Lizard Island: Casuarina Beach	id	id	id	Ercolania kencolesi
				Ercolania spec.		GU191024	Japan: Sobe	GU191051	Japan: Sobe	GU191062	Japan: Sobe	id	id	id	Ercolania spec.
			Placida		Trinchese, 1876
				Placida dendritica	(Alder & Hancock, 1843)	GQ996616	Spain: Tossa de Mar	EU140871		GQ996663	Spain: Tossa de Mar	id	id	id	Placida dendritica 1
				Placida dendritica	(Alder & Hancock, 1843)	GQ996617	Spain: Tossa de Mar	EU140870		GQ996662	Spain: Tossa de Mar	id	id	id	Placida dendritica 2
				Placida kingstoni	Thompson, 1977	GU191028	USA: Florida: Key West	GU191044	USA: Florida: Key West	GU191063	USA: Florida: Key West	id	id	id	Placida kingstoni
				Placida verticillata	Ortea, 1981	GU191029	Bahamas: San Salvador	GU191045	Bahamas: San Salvador	GU191064	Bahamas: San Salvador	id	id	id	Placida verticillata
