# Supplementary material for: Functional chloroplasts in metazoan cells - a unique evolutionary strategy in animal life
Source: Front Zool. 2009 Dec 1;6:28. doi: 10.1186/1742-9994-6-28 (PMC2790442; doi:10.1186/1742-9994-6-28)
Supplement: Additional file 2 — Origin of specimens used for PAM measurements. Place an date of collection are given, cipher in brackets depict number of specimens. [file 1742-9994-6-28-S2.XLS]

## Sheet: Tabelle1
		Species	#	Origin (number of specimen)	Date (number of specimen)
Oxynoacea
		Oxynoe antillarum	10	Florida: Key Largo (1)	2007-06-10
				Florida(8)	11.06.2007 (6); 01.07.2007 (2); 20.07.2007
		Oxynoe cf. viridis	1	Australia: Lizard Island: South Island	2006-07-10
		Lobiger viridis	1	Australia: Lizard Island: Casuarina Beach	2008-10-20
		Julia exquisita	1	Australia: Lizard Island: Coconut Beach	2006-07-09
		Julia spec.	1	Florida	2007-06-21
Plakobranchacea
	Limapontioidea
		Costasiella cf. kuroshimae	6	Australia: Lizard Island: Casuarina Beach, on Avrainvillea erecta(6)	2008-10-17
		Costasiella nonatoi	2	Florida (2)	2007-07-20
		Cyerce antillensis	7	Florida	11.06.2007 (4); 28.06.2007; 01.07.2007 (2)
		Cyerce nigricans	1	Australia: Lizard Island	2006-07-13
		Ercolania kencolesi	7	Australia: Lizard Island (6)	2006-07-02
				Australia: Lizard Island: Casuarina Beach (1)	2006-07-07
		Placida dendritica	4	Spain: Costa Brava: Blanes: Punta Santa Anna, on Codium 2)	2006-05-18
				Spain: Costa Brava
				Spain: Costa Brava
		Polybranchia orientalis	2	Australia: Lizard Island: Lizard's Head/Coconut Beach	2008-10-26
	Plakobranchoidea
		Bosellia mimetica	12	Southern France: Banyuls-sur-Mer	11.05.2006 (2); 28.04.2009 (4); 30.04.2009 (4)
				Italy: Isola del Giglio: lighthouse (2)	2008-07-05
		Elysia bennettae	2	Australia: Lizard Island: South Island	2006-07-11
				Australia: Lizard Island	2006-07-25
		Elysia cornigera	10	Florida (4)	05.06.2007; 16.07.2007; 20.07.2007 (2)
				Florida: Henry Street	03.06.2007; 05.06.2007 (2);
				Florida: Sugarloaf Key (3)	2007-07-16
		Elysia crispata	4	Florida (4)	2007-06-10
		Elysia ornata	9	Australia: Lizard Island	2006-06-28
				Australia: Lizard Island: South Island	10.07.2006 (3); 11.07.2006 (4)
				Australia: Lizard Island: Picnic Beach/Palfrey Island	2006-07-22
		Elysia pusilla	14	Australia: Lizard Island: Coconut Beach (7)	2006-07-09
				Australia: Lizard Island: Casuarina Beach	2006-07-13
				Australia: Lizard island	2006-07-25
				Australia: Lizard island	2006-07-25
				Maldives	2006-04-20
				Australia: Lizard Island: Casuarina Beach, on Halimeda cylindracea	2008-10-17
				Australia: Lizard Island: Casuarina Beach (2)	2008-10-18
		Elysia subornata	7	Florida	10.07.2007 (2);13.07.2007; 19.07.2007 (2); 20.07.2007 (2)
		Elysia timida	10	Southern France: Banyuls-sur-Mer: le troc	2006-05-02
		Elysia tomentosa	3	Australia: Lizard Island	2006
				Australia: Lizard Island	2006-07-12
				Australia: Lizard Island: Casuarina Beach	2008-10-24
		Elysia viridis	6	Blanes: on Codium, Cala St. Francesc	2006-05-16
		Elysia zuleicae	6	Florida	2007-06-11
		Elysia spec. 1	3	Australia: Lizard Island: South Island	2006-07-11
		Plakobranchus ocellatus	18	Australia: Lizard Island: Casuarina Beach	20.10.2008; 28.06.2006 (2); 13.07.2006 (2)
				Philippines (13)	00.11.2008
		Thuridilla carlsoni	5	Australia: Lizard Island: Casuarina Beach (2)	2006-06-25
				Australia: Lizard Island	2006-07-13
				Australia: Lizard Island: Loomis Reef (2)	2008-10-25
		Thuridilla gracilis	16	Australia: Lizard Island: Loomis Reef (2)	2008-10-25
				Australia: Lizard Island: North Point (4)	25.10.2008; 03.07.2006 (2); 05.07.2006
				Australia: Lizard island: Casuarina Beach (2)	25.06.2006; 08.07.2006
				Australia: Lizard Island: outfront (2)	2006-06-28
				Australia: Lizard Island: South Island (1)	2006-07-10
				Australia: Lizard Island (5)	2006-07-28
		Thuridilla hopei	17	Spain: Costa Brava: Blanes: Cala St. Francesc	2006-05-16
				Spain: Costa Brava: Blanes: Punta Santa Anna (2)	2006-05-18
				Spain: Roses	2006-05-22
				Spain: Mataro (3)	2006-05-23
				Italy: Isola del Giglio: Apennino, 30m	2008-07-01
				Italy: Isola del Giglio: Campese, left side of beach (9)	2008-06-30
		Thuridilla kathae	2	Australia: Lizard Island	2008-10-15
				Australia: Lizard Island: South Island	2006-07-11
