# Supplementary material for: Functional chloroplasts in metazoan cells - a unique evolutionary strategy in animal life
Source: Front Zool. 2009 Dec 1;6:28. doi: 10.1186/1742-9994-6-28 (PMC2790442; doi:10.1186/1742-9994-6-28)
Supplement: Additional file 3 — Yield values for each specimen, mean values and standard deviation for species. There is one table for each species. Full species name can be found in first line. All specimens of one species are listed with internal numbers. For single specimens collection date, date of first yield measurement, collection place and size are given in the table. Yield values are given for every specimen, mean value of yield values from every specimen per day of starvation after capture and standard deviation for one species are given. Mean values are plotted against days of starvation in figures 4 to 6. Standard deviation is plotted for species in figure 4 but not in figures 5 and 6 for better clearity. [file 1742-9994-6-28-S3.XLS]

## Sheet: legend
Additional file 3
Yield values for each specimen, mean values and standard deviation for species.
There is one table for each species
Full species name can be found in first line.
All specimens of one species are listed with internal numbers.
For single specimens collection date, date of first yield measurement, collection place and size are given in the table.
Yield values are given for every specimen, mean value of yield values from every specimen per day and standard deviation for one species are given.
Days are days of starvation after capture.
Mean values are plotted against days of starvation in figures 4 to 6. Standard deviation is plotted for species in figure 4 but not in figures 5 and 6 for better clearity.

## Sheet: C_cf._kuroshimae
Species	Costasiella cf. kuroshimae
specimen no.	Ck08LI-21	Ck08LI-22	Ck08LI-24	Ck08LI-25	Ck08LI-29	Ck08LI-30	mean value	standard deviation
collection date	2008-10-17	2008-10-17	2008-10-17	2008-10-17	2008-10-17	2008-10-17
first yield measurement	2008-10-17	2008-10-17	2008-10-17	2008-10-17	2008-10-17	2008-10-17
collection place	Australia: Lizard Island, Casuarina Beach, on Avrainvillea erecta
size	<~1cm	<~1cm	~1cm	<1cm	>1cm	~1cm
0	0.452667	0.09	0.406	0.240667	0.295333	0.261667	0.291056	0.128977
1	0.257	0.113333	0.268667	0.288667	0.438667	0.318	0.280722	0.105001
2	0.355	0.0983333	0.448667	0.396667	0.475333	0.277333	0.341889	0.138469
3	0.373	0.312333	0.392	0.352333	0.345667	0.450667	0.371	0.0473789
4	0.387	0.341333	0.343	0.479333	0.341667	0.249333	0.356944	0.0750121
5	0.268	0.104	0.419333	0.139333	0.332	0.303667	0.261056	0.119525
6	0.493	0.202667	0.289333	0.188333	0.491667	0.224667	0.314944	0.141688
7	0.192667	0.0493333	0.186333	0.129333	0.270667	0.157	0.164222	0.0736169
8	0.2145	0.0765	0.019	0.306	0.2625	0.1725	0.175167	0.109929
9	0.144	0.0816667	0.215333	0.212	0.302	0.183667	0.189778	0.0742451
10	0.301333	0.186333	0.121	0.05	0.194	0.179333	0.172	0.0836126
days of starvation	yield values

## Sheet: B_mimetica
Species	Bosellia mimetica
specimen no.	Bm06By-4	Bm06By-5	Bm08GI-85	Bm08GI-84	Bm09By-1	Bm09By-2	Bm09By-3	Bm09By-6	Bm09By-9	Bm09By-10	Bm09By-11	Bm09By-12	mean value	standard deviation
collection date	2006-05-11	2006-05-11	2008-07-05	2008-07-05	2009-04-28	2009-04-28	2009-04-28	2009-04-28	2009-04-30	2009-04-30	2009-04-30	2009-04-30
first yield measurement	2006-05-11	2006-05-11	2008-07-05	2008-07-05	2009-04-28	2009-04-28	2009-04-28	2009-04-28	2009-04-30	2009-04-30	2009-04-30	2009-04-30
collection place	Southern France: Banyuls-sur-Mer	Southern France: Banyuls-sur-Mer	Italy: Isola del Giglio: lighthouse	Italy: Isola del Giglio: lighthouse	Southern France: Banyuls-sur-Mer, on Halimeda tuna	Southern France: Banyuls-sur-Mer, on Halimeda tuna	Southern France: Banyuls-sur-Mer, on Halimeda tuna	Southern France: Banyuls-sur-Mer, on Halimeda tuna	Southern France: Banyuls-sur-Mer, on Halimeda tuna	Southern France: Banyuls-sur-Mer, on Halimeda tuna	Southern France: Banyuls-sur-Mer, on Halimeda tuna	Southern France: Banyuls-sur-Mer, on Halimeda tuna
size			<1cm	~1cm	~1cm	~1cm	~1cm	~1cm	~1cm	~1cm	~1cm	~1cm
0	0.546	0.592	0.539333	0.607333	0.604333	0.537333	0.588	0.521667	0.621667	0.622667	0.539333	0.564	0.573639	0.0363831
1			0.567333	0.595667	0.539		0.615	0.646333	0.394667	0.440667	0.398	0.420667	0.513037	0.0997678
2				0.575667	0.531667		0.577	0.666	0.343	0.303	0.331333	0.268333	0.4495	0.15371
3				0.568	0.367		0.444667	0.434	0.405333	0.331333	0.427	0.386333	0.420458	0.0704831
4				0.663	0.3		0.139667	0.271333	0.322333	0.244667	0.263333	0.360667	0.320625	0.152821
5				0.520333	0.3765		0.221	0.295333	0.204667	0.207333	0.201333	0.213667	0.280021	0.114849
6					0.293333		0.1075	0.179667	0.164333	0.019	0.0213333	0.192	0.139595	0.0984535
7					0.251333		0.104667	0.159667	0.242667			0.207	0.193067	0.0611952
8					0.165333		0.079	0.0936667	0.185			0.0933333	0.123267	0.0482502
9					0.183667		0.0243333	0.0923333					0.100111	0.0799509
days of starvation	yield values

## Sheet: E_bennettae
species	Elysia bennettae
specimen no.	Eb06LI-1	Eb06LI-2	mean value	standard deviation
collection date	2006-07-11	2006-07-25
first yield measurement	2006-07-11	2006-07-25
collection place	Australia: Lizard Island: South Island	Australia: Lizard Island
0	0.6115	0.586333	0.598917	0.0177955
1	0.615333	0.677	0.646167	0.0436049
2	0.669	0.680333	0.674667	0.00801388
3	0.622333	0.72	0.671167	0.0690608
4	0.438333	-	0.438333	-
5	0.4945	0.661667	0.578083	0.118205
6	0.481667	0.733667	0.607667	0.178191
7	0.576	0.408667	0.492333	0.118323
8	0.549	0.628333	0.588667	0.0560971
9	0.370667	0.494667	0.432667	0.0876812
days of starvation	yield values

## Sheet: E_cornigera
species	Elysia cornigera
specimen no.	Eco07F-1	Eco07F-2	Ec07Fl-3	Ec07Fl-4	Ec07Fl-5	Ec07Fl-6	Ec07Fl-7	Ec07Fl-8	Ec07Fl-9	Ec07Fl-10	mean value	standard deviation
collection date	2007-06-03	2007-06-05	2007-06-05	2007-06-05	2007-07-16	2007-07-16	2007-07-16	2007-07-16	2007-07-20	2007-07-20
first yield measurement	2007-06-03	2007-06-05	2007-06-05	2007-06-05	2007-07-16	2007-07-16	2007-07-16	2007-07-16	2007-07-20	2007-07-20
collection place	Florida: Henry Street	Florida	Florida: Henry Street	Florida: Henry Street	Florida	Florida: Sugarloaf Key	Florida: Sugarloaf Key	Florida: Sugarloaf Key	Florida	Florida
size	3,5mm	3mm	8mm
0	0.635143	0.795333	0.760333	0.7065	0.780667	0.631333	0.544	0.781667	0.747667	0.750333	0.713298	0.0831613
1	0.646667	-	0.78725	0.77525	0.605	0.570667	0.530333	0.607333	0.588667	0.736333	0.649722	0.0936817
2	0.509	0.597333	0.669	0.639333		0.576	0.288667	0.389333	0.715333	0.743	0.569667	0.150811
3	0.5665	0.6875	0.6485	0.63875		0.565333	0.544667	0.487	0.635333	0.718333	0.610213	0.0741429
4	0.518667	0.5225	0.585	0.533167		0.7485		0.593667	0.621333		0.588976	0.0806328
5	0.48125	0.47425	0.6455	0.558		0.520333		0.426333	0.495667		0.514476	0.0706411
6	0.549833	0.5475	0.37	0.379		0.663667		0.3265	0.406		0.463214	0.124186
7	0.473	0.545	0.151			0.59		0.585333	0.378333		0.453778	0.168476
8	0.447	0.143	0.28			0.551		0.384667	0.370667		0.362722	0.140155
9	0.243667		-			0.325		0.419333	0.3455		0.333375	0.0722347
10	0.467		0.38			0.25		0.305333			0.350583	0.0941324
days of starvation	yield values

## Sheet: E_crispata
species	Elysia crispata
specimen no.	Ec07F-1	Ec07F-2	Ec07F-3	EcF07-4	mean value	standard deviation
collection date	2007-06-10
first yield measurement	2007-06-10
collection place	Florida
0	0.704	0.79	0.758	0.752	0.751	0.0354965
1	0.936	0.776	0.731	0.695	0.7845	0.106297
2	0.598	0.639667	0.662333	0.564667	0.616167	0.0434584
3	0.669	0.481	0.624	0.552	0.5815	0.0825288
4	-	-	-	-	-	-
5	0.613	0.541	0.737	0.631	0.6305	0.0809506
6	-	-	-	-	-	-
7	0.573	0.353667	0.696	0.552667	0.543833	0.141712
8	0.564333	0.363	0.605	0.445667	0.4945	0.110701
9	-	-	-	-	-	-
10	0.531	0.363	0.675	0.451	0.505	0.132484
11	0.492	0.383	0.525	0.437	0.45925	0.0624627
12	-	-	-	-	-	-
13	0.504	0.319	0.664	-	0.495667	0.172651
14	0.395667	0.406333	0.527667	0.476667	0.451583	0.0621613
15	0.5085	0.3775	0.402	0.4015	0.422375	0.058544
16	0.43	0.295	0.593667	0.378667	0.424333	0.125855
17	0.426	0.206	0.659	0.362	0.41325	0.188091
18	0.429333	0.0623333	0.601667	0.358	0.362833	0.224935
19	0.381667	0.116333	0.627667	0.233667	0.339833	0.22047
20	0.372	0.368	0.557667	0.570333	0.467	0.112137
21	0.39	0.378	0.663	0.377	0.452	0.140791
22	0.431667	0.299333	0.556	0.350333	0.409333	0.111939
23	0.383667	0.277667	0.572333	0.228333	0.3655	0.152359
24	0.434667	0.202333	0.574	0.282667	0.373417	0.164813
25	0.382333	0.194667	0.552333	0.335667	0.36625	0.147492
26	0.333667	0.087	0.564	0.349667	0.333583	0.195067
27	0.337	0.0896667	0.579333	0.362333	0.342083	0.200364
28	0.359333	0.0333333	0.515667	0.333333	0.310417	0.201512
29	0.357		0.511333	0.299333	0.389222	0.109612
30	0.184		0.437333	0.248	0.289778	0.131733
31	0.277		0.545	0.222	0.348	0.172809
32	-		-	-	-	-
33	0.254667		0.505	0.0963333	0.285333	0.206052
34	0.261		0.494667	0.183	0.312889	0.162183
35	-		-	-	-	-
36	0.347		0.407	0.122667	0.292222	0.149873
37	0.0783333		0.535333	0.30075	0.304806	0.228527
38	0.204		0.403667	0.092	0.233222	0.157875
39	0.240333		0.355333	0.02	0.205222	0.170402
days of starvation	yield values

## Sheet: E_ornata
species	Elysia ornata
specimen no.	Eo06LI-1	Eo06LI-2	Eo06LI-3	Eo06LI-4	Eo06LI-5	Eo06LI-6	Eo06LI-7	Eo06LI-8	Eo06LI-9	mean value	standard deviation
collection date	2006-06-28	2006-07-10			2006-07-11				2006-07-22
first yield measurement	2006-06-28	2006-07-10			2006-07-11				2006-07-22
collection place	Australia: Lizard Island	Australia: Lizard Island: South Island							Australia: Lizard Island: Palfrey Island
0	0.631	0.649667	0.595667	0.509667	0.715333	0.619	0.638	0.651333	0.680667	0.632259	0.0575432
1	0.5065	0.574	0.661333	0.577333	0.574	0.604333	0.705	0.5445	-	0.593375	0.0634065
2	0.51775	0.675	0.694333	0.667	0.714333	0.732333	0.723	0.666	0.398	0.643083	0.111773
3	0.4645	0.620667	0.652333	0.524667	0.716667	0.709667	0.556667	0.562	-	0.600896	0.089566
4	0.5	0.672	0.734	0.635333	0.596667	0.608333	0.444667	0.324	-	0.564375	0.133428
5	0.152667	0.4205	0.4255	0.4755	0.427333	0.574	0.396	0.647	-	0.439812	0.145068
6	0.204	0.448	0.3885	0.519667	0.465	0.468667	0.551667	0.424333	0.211667	0.409056	0.123713
7	0.349667	0.423667	0.289667	0.458333	0.41	0.504667	0.328	0.122333	-	0.360792	0.119349
8	0.269667	0.431667		0.460333	0.388333	0.244	0.133	0.539	0	0.30825	0.181016
9	0.334333	0.2805		0.339	0.468	0.173667		0		0.265917	0.161427
10	0.226	0.203667		0.344667	0.437	0.225				0.287267	0.100417
11	0.0583333	0.269333		0.129333	0.217667	0.177				0.170333	0.0811032
12		0.156		0.0986667	0.232	0.119				0.151417	0.0587313
days of starvation	yield values

## Sheet: E_pusilla
species	Elysia pusilla
specimen no.	Ep06LI-1	Ep06LI-2	Ep06LI-3	Ep06LI-4	Ep06LI-5	Ep06LI-6	Ep06LI-7	Ep06LI-9	Ep06LI-10	Ep06LI-11	Ep06Ma-1	Ep08LI-34	Ep08LI-36	Ep08LI-41	mean value	standard deviation
collection date	2006-07-09	2006-07-09	2006-07-09	2006-07-09	2006-07-09	2006-07-09	2006-07-09	13.07.06	2006-07-25	2006-07-25	2006-04-20	2008-10-17	2008-10-18	2008-10-18
first yield measurement	2006-07-09	2006-07-09	2006-07-09	2006-07-09	2006-07-09	2006-07-09	2006-07-09	2006-07-16	2006-07-25	2006-07-25	2006-04-20	2008-10-17	2008-10-18	2008-10-18
collection place	Australia: Lizard Island, Coconut Beach							Australia: Lizard Island, Casuarina Beach	Australia: Lizard Island		Maldives	Australia: Lizard Island: Casuarina Beach on Halimeda cylindracea	Australia: Lizard Island: Casuarina Beach
size												> 1cm	> 1cm	> 1cm
0	0.552667	0.555667	0.467	0.507667	0.464	0.394	0.619667	-	0.540333	0.538667	0.58775	0.400333	0.570333	0.673333	0.528571	0.0811416
1	0.319667	0.470667	0.6125	0.465667	0.515667	0.575	0.52	-	0.510333	0.409	0.6075	0.445333	0.628333	0.643	0.517128	0.0955349
2	0.533	0.573333	0.3015	0.512667	0.485667	0.57		-	0.456667	0.412	0.378	0.403	0.546667	0.437667	0.467514	0.0844494
3	0.559333	0.495	0.4195		0.366333	0.370667		0.435333	0.469	0.318	0.299	0.588	0.547667	0.365	0.436069	0.0965228
4	0.659667	0.59	0.523		0.561	0.418333		0.374	0.2445	0.541	0.245	0.476667	0.421333	0.367333	0.451819	0.131028
5	0.436333	0.65	0.571		0.582667	0.379		0.380333	0.683	0.5425	0.286	0.338667	0.397	0.295333	0.461819	0.13801
6	0.554	0.561333	0.415		0.570333	0.678667		0.2465	0.381667	0.326	0.29	0.207333	0.207667	0.113	0.379292	0.178236
7	0.449	0.477667	0.516667		0.36	0.475		0.264	0.357333	0.373333	0.24625		0.174667	0.164	0.35072	0.123973
8	0.472333	0.388	0.305		0.246	0.374333		0.148667	0.208667	0.227667	0.258		0.362	0.071	0.278333	0.116306
9	0.411667	0.380333	0.293		0.34	0.273333		0.214	0.229333	0.116333	0.0893333		0.0273333	0.00866667	0.216667	0.139506
10	0.440333	0.329667	0.298667		0.165	0.481		0.363333	0.109	0.11	0.144		0.061	0.014	0.228727	0.159853
11	0.380667	0.379667	0.255333		0.172667	0.331667		0.207333	0.238		0.14				0.263167	0.0919962
12	0.307	0.260667	0.027		0.077	0.255333		0.303333	0.274333		0.0203333				0.190625	0.125942
13	0	0.252	0			0.3835			0.121333		0				0.126139	0.161141
14	0.129	0.152				0.234			0						0.12875	0.0969446
days of starvation	yield values

## Sheet: E_subornata
species	Elysia subornata
specimen no.	Es07F-1	Es07F-2	Es07F-3	Es07F-4	Es07F-5	Es07F-6	Es07F-7	mean value	standard deviation
collection date	2007-07-10	2007-07-10	2007-07-13	19.07.	19.07.	2007-07-20	2007-07-20
first yield measurement	2007-07-10	2007-07-10	2007-07-13	19.07.	19.07.	2007-07-20	2007-07-20
collection place	Florida	Florida	Florida	Florida	Florida	Florida	Florida
0	0.041	0.1455	0.333	0.167667	0.291667	0.268333	0.285667	0.218976	0.103984
1	0.089	0.203	0.363667	0.325667	0.137333	0.308333	0.229	0.236571	0.101695
2	-	-	-	-	-	-	-	-	-
3	0.119333	0.15	0.154	0.0936667	0	0.391667	0.344667	0.179048	0.139655
4	0.120667	0.157333	0.231667	0.02	0.130667	0.217	0.559	0.20519	0.170932
5		-	0.0216667		0.103	0.229333	0.287333	0.160333	0.120285
6		0.119333	0.0623333		0.107333	0.324	0.475333	0.217667	0.175834
7					0.0416667	0.132	0.073	0.0822222	0.0458674
days of starvation	yield values

## Sheet: E_timida
species	Elysia timida
specimen no.	Et06By-1	Et06By-2	Et06By-3	Et06By-4	Et06By-5	Et06By-6	Et06By-7	Et06By-8	Et06By-9	Et06By-10	mean value	standard deviation
collection date	2006-05-02	2006-05-02	2006-05-02	2006-05-02	2006-05-02	2006-05-02	2006-05-02	2006-05-02	2006-05-02	2006-05-02
first yield measurement	2006-05-03	2006-05-03	2006-05-03	2006-05-03	2006-05-03	2006-05-03	2006-05-03	2006-05-03	2006-05-03	2006-05-03
collection place	Southern France: Banyuls-sur-Mer: le troc
size	~1,5cm
1	0.652333	0.718333	0.733	0.692667	0.725	0.746	0.723333	0.670333	0.599333	0.527667	0.6788	0.0693259
2	0.713	0.6185	0.687	0.62	0.646333	-	-	0.6834	0.5732	0.588333	0.641221	0.0499195
3	0.695667	0.754	0.731667	0.75	0.744333	0.636	0.706333	0.611667	0.771	0.52	0.692067	0.0796893
4	0.784	0.620333	0.701667	0.766667	0.72	0.755	0.703667	0.822667	0.818667	0.574	0.726667	0.0810913
5	0.690333	0.652333	0.676667	0.606	0.648667	0.703667	0.723667	0.661	0.736333	0.569333	0.6668	0.0514751
6	0.635667	0.712333	0.680667	0.584	0.557	0.707	0.575667	0.46	0.779333	0.669667	0.636133	0.0931557
7	0.5535	-	0.757	0.765333	0.563667	0.687333	0.664667	0.660667	0.667667	-	0.664979	0.0772346
8	-	0.689667	0.736667	-	-	-	-	-	-	-	0.713167	0.033234
9	0.702	0.753	0.782667	0.657333	0.681667	0.726	0.742	0.705	0.722667	-	0.719148	0.0378851
10	-	-	-	-	-					0.472	0.472	0
11	0.638667	0.542667	0.641	0.496333	0.545333					-	0.5728	0.0642247
12	0.715667	-	-	0.672333	0.463					0.603333	0.613583	0.110534
13	0.649667	0.6685	0.6045	0.666	0.6755					0.579667	0.640639	0.0393443
14	0.679333	0.737667	0.703667	0.692333	0.686333					0.726	0.704222	0.0231254
15	0.640333	0.692	0.715333	0.674333	-					-	0.6805	0.031607
16	-	-	-	-	-					0.49	0.49	0
17	0.646667	0.598667	0.712333	0.751	0.673					0.667333	0.674833	0.0526535
18	0.525333	0.709								0.698667	0.644333	0.103186
19	0.628	0.703667								0.543	0.624889	0.0803785
20	0.551667	0.654								-	0.602833	0.0723606
21	-	-								0.475333	0.475333	0
22	0.603	0.640333								-	0.621667	0.0263987
23	-	-								0.597	0.597	0
24	0.691	0.569667								0.657667	0.639444	0.0626856
25	0.712333	0.71								-	0.711167	0.00164992
26	-	0.542333								0.550333	0.546333	0.00565685
27	0.531333	0.651667								0.43	0.537667	0.110969
28	0.662	0.585333								0.538	0.595111	0.0625756
29	0.631333	0.62								0.631	0.627444	0.00644923
30	0.605333	0.663667								0.566333	0.611778	0.0489856
31	0.560333	0.537								0.332	0.476444	0.125635
32	0.500667	-								0.477	0.488833	0.0167349
33	0.422667	0.526667								0.654667	0.534667	0.116207
34	0.544	0.246333								0.212	0.334111	0.182578
35	0.400333	-								-	0.400333	0
days of starvation	yield values

[truncated: 9 more sheets: E_tomentosa, E_viridis, E_zuleicae, Elysia_spec. 1, P_ocellatus, T_carlsoni, T_gracilis, T_hopei, T_kathae]
